# Supplementary material for: The Combination of Paraformaldehyde and Glutaraldehyde Is a Potential Fixative for Mitochondria
Source: Biomolecules. 2021 May 10;11(5):711. doi: 10.3390/biom11050711 (PMC8151741; doi:10.3390/biom11050711)
Supplement: Supplementary file 1 [file biomolecules-11-00711-s001.zip]

Archive with 1 entries (1 files):
- biomolecules-1195560-supplementary.pdf
